# Supplementary material for: Biofertilizer based on halotolerant microorganisms promotes the growth of rice plants and alleviates the effects of saline stress
Source: Front Microbiol. 2023 Jun 9;14:1165631. doi: 10.3389/fmicb.2023.1165631 (PMC10288287; doi:10.3389/fmicb.2023.1165631)
Supplement: Supplementary file 2 [file Table_2.xls]

## Sheet: Pathway level 1
Supplementary TABLE 2 Information and abundance of rice rhizosphere soil metabolic Pathway 1
Pathway level1	CK	G2	G1
Cellular Processes	1006064	1202393	1202758
Environmental Information Processing	3194393	3810913	3666180
Genetic Information Processing	3667769	4388255	4311853
Human Diseases	205175	234580	232758
Metabolism	11736365	13855157	13562358
Organismal Systems	183993	220211	211663
Unclassified	3119598	3748804	3644672
