# Supplementary material for: Biofertilizer based on halotolerant microorganisms promotes the growth of rice plants and alleviates the effects of saline stress
Source: Front Microbiol. 2023 Jun 9;14:1165631. doi: 10.3389/fmicb.2023.1165631 (PMC10288287; doi:10.3389/fmicb.2023.1165631)
Supplement: Supplementary file 3 [file Table_3.xls]

## Sheet: Pathway level 2
Supplementary TABLE 3 Information and abundance of rice rhizosphere soil metabolic Pathway 2
Pathway level1	Pathway level2	CK	G2	G1
Metabolism	Amino Acid Metabolism	2423563	2839442	2794114
-	Biosynthesis of Other Secondary Metabolites	252119	298178	286724
-	Cancers	26176	29626	28585
Metabolism	Carbohydrate Metabolism	2414994	2879181	2775996
-	Cardiovascular Diseases	3801	3664	3614
-	Cell Communication	62	41	61
Cellular Processes	Cell Growth and Death	134406	155969	154655
Cellular Processes	Cell Motility	798349	962804	966044
-	Cellular Processes and Signaling	774142	925760	908319
Organismal Systems	Circulatory System	6732	7264	7895
Organismal Systems	Digestive System	9004	11803	10586
Organismal Systems	Endocrine System	94576	111688	108146
Metabolism	Energy Metabolism	1434557	1747854	1697927
Organismal Systems	Environmental Adaptation	34339	41391	40620
-	Enzyme Families	465881	553368	541743
Organismal Systems	Excretory System	12962	17020	14683
Genetic Information Processing	Folding, Sorting and Degradation	541110	655503	643008
-	Genetic Information Processing	586062	715881	692624
Metabolism	Glycan Biosynthesis and Metabolism	503720	611947	591950
Organismal Systems	Immune System	8219	10889	9569
-	Immune System Diseases	8547	9348	9123
-	Infectious Diseases	91936	109064	106428
Metabolism	Lipid Metabolism	874488	1018629	995875
Environmental Information Processing	Membrane Transport	2635710	3144290	3013811
-	Metabolic Diseases	19012	22967	21801
-	Metabolism	577065	691622	669658
-	Metabolism of Cofactors and Vitamins	987648	1181256	1163047
-	Metabolism of Other Amino Acids	405775	459302	459759
-	Metabolism of Terpenoids and Polyketides	493000	566766	566077
Organismal Systems	Nervous System	18141	20144	20145
-	Neurodegenerative Diseases	55703	59911	63207
Metabolism	Nucleotide Metabolism	729563	869946	856786
-	Poorly Characterized	1182329	1415541	1374071
Genetic Information Processing	Replication and Repair	1573131	1874758	1849554
Organismal Systems	Sensory System	20	12	19
Environmental Information Processing	Signal Transduction	517233	618959	604727
Environmental Information Processing	Signaling Molecules and Interaction	41450	47664	47642
Genetic Information Processing	Transcription	534777	626611	609739
Genetic Information Processing	Translation	1018751	1231383	1209552
Cellular Processes	Transport and Catabolism	73247	83579	81998
Metabolism	Xenobiotics Biodegradation and Metabolism	751057	829288	832360
