# Supplementary material for: Biofertilizer based on halotolerant microorganisms promotes the growth of rice plants and alleviates the effects of saline stress
Source: Front Microbiol. 2023 Jun 9;14:1165631. doi: 10.3389/fmicb.2023.1165631 (PMC10288287; doi:10.3389/fmicb.2023.1165631)
Supplement: Supplementary file 4 [file Table_4.xls]

## Sheet: Pathway level 3
Supplementary TABLE 4 Information and abundance of rice rhizosphere soil metabolic Pathway 3
Pathway level1	Pathway level2	Pathway level3	Level3 Description	CK	G2	G1
Human Diseases	Cardiovascular Disease	ko05416	Viral myocarditis	2820	2592	2757
Human Diseases	Cardiovascular Disease	ko05414	Dilated cardiomyopathy (DCM)	20	12	19
Human Diseases	Cardiovascular Disease	ko05412	Arrhythmogenic right ventricular cardiomyopathy (ARVC)	20	12	19
Human Diseases	Cardiovascular Disease	ko05410	Hypertrophic cardiomyopathy (HCM)	941	1048	819
Human Diseases	Immune Disease	ko05340	Primary immunodeficiency	8350	9161	8937
Human Diseases	Immune Disease	ko05322	Systemic lupus erythematosus	197	187	186
Human Diseases	Cancer: Specific Types	ko05222	Small cell lung cancer	2809	2599	2750
Human Diseases	Cancer: Specific Types	ko05220	Chronic myeloid leukemia	27	27	17
Human Diseases	Cancer: Specific Types	ko05219	Bladder cancer	844	800	837
Human Diseases	Cancer: Specific Types	ko05215	Prostate cancer	3567	4744	4261
Human Diseases	Cancer: Specific Types	ko05211	Renal cell carcinoma	4863	5753	5477
Human Diseases	Cancer: Specific Types	ko05210	Colorectal cancer	2800	2580	2738
Human Diseases	Cancer: Overview	ko05200	Pathways in cancer	11266	13123	12505
Human Diseases	Infectious Disease: Viral	ko05164	Influenza A	2846	2612	2774
Human Diseases	Infectious Disease: Bacterial	ko05152	Tuberculosis	41928	50510	49042
Human Diseases	Infectious Disease: Bacterial	ko05150	Staphylococcus aureus infection	516	455	440
Human Diseases	Infectious Disease: Parasitic	ko05146	Amoebiasis	5124	5911	5844
Human Diseases	Infectious Disease: Parasitic	ko05145	Toxoplasmosis	2800	2580	2738
Human Diseases	Infectious Disease: Parasitic	ko05143	African trypanosomiasis	4215	4833	4630
Human Diseases	Infectious Disease: Parasitic	ko05142	Chagas disease (American trypanosomiasis)	4388	4904	4598
Human Diseases	Infectious Disease: Parasitic	ko05140	Leishmaniasis	7	14	8
Human Diseases	Infectious Disease: Bacterial	ko05133	Pertussis	6060	7147	6868
Human Diseases	Infectious Disease: Bacterial	ko05131	Shigellosis	20	12	19
Human Diseases	Infectious Disease: Bacterial	ko05130	Pathogenic Escherichia coli infection	20	12	19
Human Diseases	Infectious Disease: Bacterial	ko05120	Epithelial cell signaling in Helicobacter pylori infection	6271	7947	7326
Human Diseases	Infectious Disease: Bacterial	ko05110	Vibrio cholerae infection	82	91	175
Human Diseases	Infectious Disease: Bacterial	ko05100	Bacterial invasion of epithelial cells	55	58	49
Human Diseases	Neurodegenerative Disease	ko05020	Prion diseases	1099	1090	1246
Human Diseases	Neurodegenerative Disease	ko05014	Amyotrophic lateral sclerosis (ALS)	7381	7370	7902
Organismal Systems	Digestive System	ko04978	Mineral absorption	1998	2501	2579
Organismal Systems	Digestive System	ko04976	Bile secretion	1808	2346	1978
Organismal Systems	Digestive System	ko04974	Protein digestion and absorption	2979	3502	3325
Organismal Systems	Digestive System	ko04973	Carbohydrate digestion and absorption	1392	1892	1661
Organismal Systems	Digestive System	ko04972	Pancreatic secretion	293	534	359
Organismal Systems	Digestive System	ko04971	Gastric acid secretion	267	514	342
Organismal Systems	Digestive System	ko04970	Salivary secretion	267	514	342
Organismal Systems	Excretory System	ko04964	Proximal tubule bicarbonate reclamation	11483	14455	12979
Organismal Systems	Excretory System	ko04962	Vasopressin-regulated water reabsorption	942	1531	1014
Organismal Systems	Excretory System	ko04961	Endocrine and other factor-regulated calcium reabsorption	267	514	342
Organismal Systems	Excretory System	ko04960	Aldosterone-regulated sodium reabsorption	270	520	348
Human Diseases	Endocrine and Metabolic Disease	ko04940	Type I diabetes mellitus	10555	12626	12013
Human Diseases	Endocrine and Metabolic Disease	ko04930	Type II diabetes mellitus	8457	10341	9788
Organismal Systems	Endocrine System	ko04920	Adipocytokine signaling pathway	25252	29970	29034
Organismal Systems	Endocrine System	ko04916	Melanogenesis	12	21	14
Organismal Systems	Endocrine System	ko04914	Progesterone-mediated oocyte maturation	3567	4744	4261
Organismal Systems	Endocrine System	ko04912	GnRH signaling pathway	1	0	0
Organismal Systems	Endocrine System	ko04910	Insulin signaling pathway	16737	21344	20092
Cellular Processes	Cell Motility	ko04810	Regulation of actin cytoskeleton	20	12	19
Organismal Systems	Sensory System	ko04745	Phototransduction - fly	20	12	19
Organismal Systems	Nervous System	ko04724	Glutamatergic synapse	18141	20144	20145
Organismal Systems	Environmental Adaptation	ko04712	Circadian rhythm - plant	2888	2940	3093
Organismal Systems	Immune System	ko04670	Leukocyte transendothelial migration	20	12	19
Organismal Systems	Immune System	ko04666	Fc gamma R-mediated phagocytosis	1	0	0
Organismal Systems	Immune System	ko04640	Hematopoietic cell lineage	8	7	10
Organismal Systems	Environmental Adaptation	ko04626	Plant-pathogen interaction	31451	38451	37527
Organismal Systems	Immune System	ko04622	RIG-I-like receptor signaling pathway	1051	1373	1013
Organismal Systems	Immune System	ko04621	NOD-like receptor signaling pathway	3572	4753	4266
Organismal Systems	Endocrine System	ko04614	Renin-angiotensin system	1540	1724	1421
Organismal Systems	Immune System	ko04612	Antigen processing and presentation	3567	4744	4261
Cellular Processes	Cellular Community - Eukaryotes	ko04530	Tight junction	20	12	19
Cellular Processes	Cellular Community - Eukaryotes	ko04520	Adherens junction	20	12	19
Environmental Information Processing	Signaling Molecules and Interaction	ko04512	ECM-receptor interaction	2	5	4
Cellular Processes	Cellular Community - Eukaryotes	ko04510	Focal adhesion	22	17	23
Environmental Information Processing	Signal Transduction	ko04370	VEGF signaling pathway	7	14	8
Environmental Information Processing	Signal Transduction	ko04330	Notch signaling pathway	27	27	17
Environmental Information Processing	Signal Transduction	ko04310	Wnt signaling pathway	27	27	17
Organismal Systems	Circulatory System	ko04260	Cardiac muscle contraction	6732	7264	7895
Cellular Processes	Cell Growth and Death	ko04210	Apoptosis	2978	2739	2916
Cellular Processes	Transport and Catabolism	ko04146	Peroxisome	63231	72156	71937
Cellular Processes	Transport and Catabolism	ko04145	Phagosome	20	12	19
Cellular Processes	Transport and Catabolism	ko04144	Endocytosis	1	0	0
Cellular Processes	Transport and Catabolism	ko04142	Lysosome	9995	11411	10042
Genetic Information Processing	Folding, Sorting and Degradation	ko04141	Protein processing in endoplasmic reticulum	18837	24505	23179
Genetic Information Processing	Folding, Sorting and Degradation	ko04122	Sulfur relay system	88586	108756	107233
Cellular Processes	Cell Growth and Death	ko04115	p53 signaling pathway	2818	2622	2781
Cellular Processes	Cell Growth and Death	ko04113	Meiosis - yeast	13225	14040	14670
Cellular Processes	Cell Growth and Death	ko04112	Cell cycle - Caulobacter	115385	136568	134288
Environmental Information Processing	Signaling Molecules and Interaction	ko04080	Neuroactive ligand-receptor interaction	26	20	17
Environmental Information Processing	Signal Transduction	ko04070	Phosphatidylinositol signaling system	22695	27722	26261
Environmental Information Processing	Signal Transduction	ko04020	Calcium signaling pathway	27	36	31
Environmental Information Processing	Signal Transduction	ko04011	MAPK signaling pathway - yeast	7417	8417	8216
Genetic Information Processing	Replication and Repair	ko03450	Non-homologous end-joining	16714	17497	18330
Genetic Information Processing	Replication and Repair	ko03440	Homologous recombination	152353	184914	181274
Genetic Information Processing	Replication and Repair	ko03430	Mismatch repair	140569	169428	165958
Genetic Information Processing	Replication and Repair	ko03420	Nucleotide excision repair	78010	91746	91203
Genetic Information Processing	Replication and Repair	ko03410	Base excision repair	102581	117442	116734
Organismal Systems	Endocrine System	ko03320	PPAR signaling pathway	47467	53885	53324
Environmental Information Processing	Membrane Transport	ko03070	Bacterial secretion system	166630	196427	194046
Genetic Information Processing	Folding, Sorting and Degradation	ko03060	Protein export	123950	148909	146784
Genetic Information Processing	Folding, Sorting and Degradation	ko03050	Proteasome	8693	10297	10093
Genetic Information Processing	Transcription	ko03040	Spliceosome	12	9	10
Genetic Information Processing	Replication and Repair	ko03030	DNA replication	106648	128307	126163
Genetic Information Processing	Transcription	ko03022	Basal transcription factors	831	877	894
Genetic Information Processing	Transcription	ko03020	RNA polymerase	28362	33675	33703
Genetic Information Processing	Folding, Sorting and Degradation	ko03018	RNA degradation	91187	109157	106731
Genetic Information Processing	Translation	ko03015	mRNA surveillance pathway	988	1261	1393
Genetic Information Processing	Translation	ko03013	RNA transport	20908	27506	24800
Genetic Information Processing	Translation	ko03010	Ribosome	410108	493946	486808
Genetic Information Processing	Translation	ko03008	Ribosome biogenesis in eukaryotes	8779	10382	10559
Environmental Information Processing	Membrane Transport	ko02060	Phosphotransferase system (PTS)	15694	20134	18949
Cellular Processes	Cell Motility	ko02040	Flagellar assembly	172302	202407	211166
Cellular Processes	Cell Motility	ko02030	Bacterial chemotaxis	158546	193686	188928
Environmental Information Processing	Signal Transduction	ko02020	Two-component system	487033	582716	570177
Environmental Information Processing	Membrane Transport	ko02010	ABC transporters	785255	930410	895690
Human Diseases	Drug Resistance: Antimicrobial	ko01501	beta-Lactam resistance	9882	10848	11172
Metabolism	Global and Overview Maps	ko01212	Fatty acid metabolism	164491	182317	184822
Metabolism	Metabolism Of Terpenoids and Polyketides	ko01057	Biosynthesis of type II polyketide products	1442	2089	1382
Metabolism	Metabolism Of Terpenoids and Polyketides	ko01056	Biosynthesis of type II polyketide backbone	331	279	266
Metabolism	Metabolism Of Terpenoids and Polyketides	ko01055	Biosynthesis of vancomycin group antibiotics	15868	19119	18645
Metabolism	Metabolism Of Terpenoids and Polyketides	ko01053	Biosynthesis of siderophore group nonribosomal peptides	9930	10593	10742
Metabolism	Metabolism Of Terpenoids and Polyketides	ko01051	Biosynthesis of ansamycins	14796	18001	17483
Metabolism	Lipid Metabolism	ko01040	Biosynthesis of unsaturated fatty acids	63116	71195	71360
Metabolism	Xenobiotics Biodegradation and Metabolism	ko00983	Drug metabolism - other enzymes	50267	59525	56734
Metabolism	Xenobiotics Biodegradation and Metabolism	ko00982	Drug metabolism - cytochrome P450	37153	38970	39529
Metabolism	Xenobiotics Biodegradation and Metabolism	ko00980	Metabolism of xenobiotics by cytochrome P450	34625	36519	37025
Genetic Information Processing	Translation	ko00970	Aminoacyl-tRNA biosynthesis	238851	288599	282836
Metabolism	Biosynthesis Of Other Secondary Metabolites	ko00965	Betalain biosynthesis	2074	2492	2011
Metabolism	Biosynthesis Of Other Secondary Metabolites	ko00960	Tropane, piperidine and pyridine alkaloid biosynthesis	28553	34019	32891
Metabolism	Biosynthesis Of Other Secondary Metabolites	ko00950	Isoquinoline alkaloid biosynthesis	15275	18361	17321
Metabolism	Biosynthesis Of Other Secondary Metabolites	ko00945	Stilbenoid, diarylheptanoid and gingerol biosynthesis	11389	12204	12120
Metabolism	Biosynthesis Of Other Secondary Metabolites	ko00944	Flavone and flavonol biosynthesis	1635	1645	1584
Metabolism	Biosynthesis Of Other Secondary Metabolites	ko00943	Isoflavonoid biosynthesis	343	393	387
Metabolism	Biosynthesis Of Other Secondary Metabolites	ko00941	Flavonoid biosynthesis	8494	9595	9517
Metabolism	Biosynthesis Of Other Secondary Metabolites	ko00940	Phenylpropanoid biosynthesis	26484	31126	29195
Metabolism	Xenobiotics Biodegradation and Metabolism	ko00930	Caprolactam degradation	50670	52532	55446
Metabolism	Energy Metabolism	ko00920	Sulfur metabolism	74712	87981	86020
Metabolism	Energy Metabolism	ko00910	Nitrogen metabolism	175906	209929	205157
Metabolism	Metabolism Of Terpenoids and Polyketides	ko00908	Zeatin biosynthesis	7925	9755	9434
Metabolism	Metabolism Of Terpenoids and Polyketides	ko00906	Carotenoid biosynthesis	16439	19089	18368
Metabolism	Metabolism Of Terpenoids and Polyketides	ko00903	Limonene and pinene degradation	77531	81722	84915
Metabolism	Biosynthesis Of Other Secondary Metabolites	ko00901	Indole alkaloid biosynthesis	2054	2464	1988
Metabolism	Metabolism Of Terpenoids and Polyketides	ko00900	Terpenoid backbone biosynthesis	118275	140137	138706
Metabolism	Metabolism Of Cofactors and Vitamins	ko00860	Porphyrin and chlorophyll metabolism	227354	275048	269149
Metabolism	Metabolism Of Cofactors and Vitamins	ko00830	Retinol metabolism	19566	22722	22145
Metabolism	Xenobiotics Biodegradation and Metabolism	ko00791	Atrazine degradation	10074	11763	10857
Metabolism	Metabolism Of Cofactors and Vitamins	ko00790	Folate biosynthesis	98359	116763	115817
Metabolism	Metabolism Of Cofactors and Vitamins	ko00785	Lipoic acid metabolism	15695	18891	18435
Metabolism	Metabolism Of Cofactors and Vitamins	ko00780	Biotin metabolism	33911	40409	40899
Metabolism	Metabolism Of Cofactors and Vitamins	ko00770	Pantothenate and CoA biosynthesis	134322	159720	158185
Metabolism	Metabolism Of Cofactors and Vitamins	ko00760	Nicotinate and nicotinamide metabolism	87921	104465	102339
Metabolism	Metabolism Of Cofactors and Vitamins	ko00750	Vitamin B6 metabolism	38914	46126	45453
Metabolism	Metabolism Of Cofactors and Vitamins	ko00740	Riboflavin metabolism	60766	70911	70994
Metabolism	Metabolism Of Cofactors and Vitamins	ko00730	Thiamine metabolism	89689	108468	106177
Metabolism	Energy Metabolism	ko00720	Carbon fixation pathways in prokaryotes	287556	350449	343855
Metabolism	Energy Metabolism	ko00710	Carbon fixation in photosynthetic organisms	115296	139309	135625
Metabolism	Energy Metabolism	ko00680	Methane metabolism	266338	330803	318050
Metabolism	Metabolism Of Cofactors and Vitamins	ko00670	One carbon pool by folate	104795	125680	122872
Metabolism	Carbohydrate Metabolism	ko00660	C5-Branched dibasic acid metabolism	77586	94580	91852
Metabolism	Carbohydrate Metabolism	ko00650	Butanoate metabolism	242960	277891	278864
Metabolism	Xenobiotics Biodegradation and Metabolism	ko00643	Styrene degradation	25043	26750	27406
Metabolism	Xenobiotics Biodegradation and Metabolism	ko00642	Ethylbenzene degradation	14814	16574	16727
Metabolism	Carbohydrate Metabolism	ko00640	Propanoate metabolism	223067	255151	255221
Metabolism	Xenobiotics Biodegradation and Metabolism	ko00633	Nitrotoluene degradation	43060	54594	54326
Metabolism	Carbohydrate Metabolism	ko00630	Glyoxylate and dicarboxylate metabolism	170255	195706	195144
Metabolism	Xenobiotics Biodegradation and Metabolism	ko00627	Aminobenzoate degradation	94284	101256	102216
Metabolism	Xenobiotics Biodegradation and Metabolism	ko00626	Naphthalene degradation	50661	56420	56374
Metabolism	Xenobiotics Biodegradation and Metabolism	ko00625	Chloroalkane and chloroalkene degradation	64926	74100	72171
Metabolism	Xenobiotics Biodegradation and Metabolism	ko00624	Polycyclic aromatic hydrocarbon degradation	30929	34318	33889
Metabolism	Xenobiotics Biodegradation and Metabolism	ko00623	Toluene degradation	45479	51564	52527
Metabolism	Xenobiotics Biodegradation and Metabolism	ko00622	Xylene degradation	11343	12617	12348
Metabolism	Xenobiotics Biodegradation and Metabolism	ko00621	Dioxin degradation	13392	14591	14366
Metabolism	Carbohydrate Metabolism	ko00620	Pyruvate metabolism	257706	310335	301360
Metabolism	Glycan Biosynthesis and Metabolism	ko00604	Glycosphingolipid biosynthesis - ganglio series	3782	4326	3917
Metabolism	Glycan Biosynthesis and Metabolism	ko00601	Glycosphingolipid biosynthesis - lacto and neolacto series	1	2	1
Metabolism	Lipid Metabolism	ko00600	Sphingolipid metabolism	27147	32725	28948
Metabolism	Lipid Metabolism	ko00592	alpha-Linolenic acid metabolism	7546	8568	8753
Metabolism	Lipid Metabolism	ko00591	Linoleic acid metabolism	12115	13625	12928
Metabolism	Lipid Metabolism	ko00590	Arachidonic acid metabolism	15817	17014	18137
Metabolism	Lipid Metabolism	ko00565	Ether lipid metabolism	4975	5521	5225
Metabolism	Lipid Metabolism	ko00564	Glycerophospholipid metabolism	121795	146798	141534
Metabolism	Carbohydrate Metabolism	ko00562	Inositol phosphate metabolism	50315	58488	55332
Metabolism	Lipid Metabolism	ko00561	Glycerolipid metabolism	79101	97307	88597
Metabolism	Glycan Biosynthesis and Metabolism	ko00550	Peptidoglycan biosynthesis	146616	173825	172795
Metabolism	Glycan Biosynthesis and Metabolism	ko00540	Lipopolysaccharide biosynthesis	90534	111872	110221
Metabolism	Glycan Biosynthesis and Metabolism	ko00531	Glycosaminoglycan degradation	5726	6288	5786
Metabolism	Metabolism Of Terpenoids and Polyketides	ko00523	Polyketide sugar unit biosynthesis	39804	47996	47143
Metabolism	Metabolism Of Terpenoids and Polyketides	ko00522	Biosynthesis of 12-, 14- and 16-membered macrolides	352	317	252
Metabolism	Biosynthesis Of Other Secondary Metabolites	ko00521	Streptomycin biosynthesis	79930	96186	92642
Metabolism	Carbohydrate Metabolism	ko00520	Amino sugar and nucleotide sugar metabolism	266920	325614	309409
Metabolism	Glycan Biosynthesis and Metabolism	ko00513	Various types of N-glycan biosynthesis	58	17	38
Metabolism	Glycan Biosynthesis and Metabolism	ko00511	Other glycan degradation	22252	26424	22902
Metabolism	Glycan Biosynthesis and Metabolism	ko00510	N-Glycan biosynthesis	14507	18719	16551
Metabolism	Carbohydrate Metabolism	ko00500	Starch and sucrose metabolism	151297	182506	171995
Metabolism	Metabolism Of Other Amino Acids	ko00480	Glutathione metabolism	78451	85117	87543
Metabolism	Metabolism Of Other Amino Acids	ko00473	D-Alanine metabolism	19482	22889	22964
Metabolism	Metabolism Of Other Amino Acids	ko00472	D-Arginine and D-ornithine metabolism	1636	1729	2121
Metabolism	Metabolism Of Other Amino Acids	ko00471	D-Glutamine and D-glutamate metabolism	29297	35146	34391
Metabolism	Metabolism Of Other Amino Acids	ko00460	Cyanoamino acid metabolism	51484	58262	57581
Metabolism	Metabolism Of Other Amino Acids	ko00450	Selenocompound metabolism	91970	109425	106329
Metabolism	Metabolism Of Other Amino Acids	ko00440	Phosphonate and phosphinate metabolism	7933	8898	8009
Metabolism	Metabolism Of Other Amino Acids	ko00430	Taurine and hypotaurine metabolism	27333	31501	31486
Metabolism	Metabolism Of Other Amino Acids	ko00410	beta-Alanine metabolism	98189	106335	109335
Metabolism	Biosynthesis Of Other Secondary Metabolites	ko00401	Novobiocin biosynthesis	32629	39295	38252
Metabolism	Amino Acid Metabolism	ko00400	Phenylalanine, tyrosine and tryptophan biosynthesis	170739	207753	202433
Metabolism	Amino Acid Metabolism	ko00380	Tryptophan metabolism	135467	147529	150650
Metabolism	Xenobiotics Biodegradation and Metabolism	ko00364	Fluorobenzoate degradation	13108	13479	13894
Metabolism	Xenobiotics Biodegradation and Metabolism	ko00363	Bisphenol degradation	24904	26802	26076
Metabolism	Xenobiotics Biodegradation and Metabolism	ko00362	Benzoate degradation	114217	123796	126997
Metabolism	Xenobiotics Biodegradation and Metabolism	ko00361	Chlorocyclohexane and chlorobenzene degradation	21975	22857	23235
Metabolism	Amino Acid Metabolism	ko00360	Phenylalanine metabolism	88140	100480	99959
Metabolism	Amino Acid Metabolism	ko00350	Tyrosine metabolism	96959	112609	110037
Metabolism	Amino Acid Metabolism	ko00340	Histidine metabolism	133322	157339	152783
Metabolism	Biosynthesis Of Other Secondary Metabolites	ko00331	Clavulanic acid biosynthesis	28	36	60
Metabolism	Amino Acid Metabolism	ko00330	Arginine and proline metabolism	276538	325266	318475
Metabolism	Biosynthesis Of Other Secondary Metabolites	ko00311	Penicillin and cephalosporin biosynthesis	19594	23019	22076
Metabolism	Amino Acid Metabolism	ko00310	Lysine degradation	106670	117201	120676
Metabolism	Amino Acid Metabolism	ko00300	Lysine biosynthesis	145442	175378	170791
Metabolism	Amino Acid Metabolism	ko00290	Valine, leucine and isoleucine biosynthesis	176526	211329	206573
Metabolism	Metabolism Of Terpenoids and Polyketides	ko00281	Geraniol degradation	77762	81658	85973
Metabolism	Amino Acid Metabolism	ko00280	Valine, leucine and isoleucine degradation	195614	215669	217602
Metabolism	Amino Acid Metabolism	ko00270	Cysteine and methionine metabolism	191271	230626	222196
Metabolism	Amino Acid Metabolism	ko00260	Glycine, serine and threonine metabolism	206129	238748	236136
Metabolism	Metabolism Of Terpenoids and Polyketides	ko00253	Tetracycline biosynthesis	31248	37795	37087
Metabolism	Amino Acid Metabolism	ko00250	Alanine, aspartate and glutamate metabolism	210114	249377	244655
Metabolism	Nucleotide Metabolism	ko00240	Pyrimidine metabolism	295288	353561	348838
Metabolism	Biosynthesis Of Other Secondary Metabolites	ko00232	Caffeine metabolism	268	259	289
Metabolism	Nucleotide Metabolism	ko00230	Purine metabolism	434275	516385	507948
Metabolism	Energy Metabolism	ko00196	Photosynthesis - antenna proteins	268	208	239
Metabolism	Energy Metabolism	ko00195	Photosynthesis	71023	88806	84554
Metabolism	Energy Metabolism	ko00190	Oxidative phosphorylation	366942	445887	433707
Metabolism	Lipid Metabolism	ko00140	Steroid hormone biosynthesis	5103	5377	5635
Metabolism	Metabolism Of Cofactors and Vitamins	ko00130	Ubiquinone and other terpenoid-quinone biosynthesis	76356	92053	90582
Metabolism	Lipid Metabolism	ko00121	Secondary bile acid biosynthesis	460	471	523
Metabolism	Lipid Metabolism	ko00120	Primary bile acid biosynthesis	3567	3996	3825
Metabolism	Lipid Metabolism	ko00100	Steroid biosynthesis	5823	6892	6582
Metabolism	Lipid Metabolism	ko00072	Synthesis and degradation of ketone bodies	32782	36042	36161
Metabolism	Lipid Metabolism	ko00061	Fatty acid biosynthesis	131100	155879	152108
Metabolism	Carbohydrate Metabolism	ko00053	Ascorbate and aldarate metabolism	30842	33879	33574
Metabolism	Carbohydrate Metabolism	ko00052	Galactose metabolism	104343	127083	115164
Metabolism	Carbohydrate Metabolism	ko00051	Fructose and mannose metabolism	131285	161170	151215
Metabolism	Carbohydrate Metabolism	ko00040	Pentose and glucuronate interconversions	90131	106495	96921
Metabolism	Carbohydrate Metabolism	ko00030	Pentose phosphate pathway	158025	189841	181461
Metabolism	Carbohydrate Metabolism	ko00020	Citrate cycle (TCA cycle)	206370	251170	242509
Metabolism	Carbohydrate Metabolism	ko00010	Glycolysis / Gluconeogenesis	253892	309272	295975
-	-	-	Alzheimer's disease	19352	22325	22665
-	-	-	Vibrio cholerae pathogenic cycle	17604	21978	21898
-	-	-	Amino acid metabolism	60882	72457	72142
-	-	-	Amino acid related enzymes	290632	350138	341148
-	-	-	Translation proteins	171805	208376	203152
-	-	-	Ubiquitin system	6723	7594	8149
-	-	-	Transcription factors	296451	347983	333263
-	-	-	Transcription machinery	209121	244067	241869
-	-	-	Transporters	1279138	1525129	1440869
-	-	-	Bacterial motility proteins	417923	506928	507796
-	-	-	Sporulation	18613	24564	21799
-	-	-	Transcription related proteins	1469	2080	1812
-	-	-	Translation factors	99937	121687	118525
-	-	-	Peptidases	361008	428318	418829
-	-	-	Signal transduction mechanisms	98232	118863	116707
-	-	-	Germination	1646	1926	1597
-	-	-	Cell division	16086	19511	19602
-	-	-	Inorganic ion transport and metabolism	76695	87793	86952
-	-	-	Cell motility and secretion	66329	81828	78825
-	-	-	Cellular antigens	16898	18694	19282
-	-	-	Huntington's disease	18564	19751	21061
-	-	-	Chaperones and folding catalysts	203134	246285	240839
-	-	-	Glycosyltransferases	97315	117619	113874
-	-	-	Glycosylphosphatidylinositol(GPI)-anchor biosynthesis	34	98	136
-	-	-	Glycosphingolipid biosynthesis - globo series	14174	17918	14704
-	-	-	Glycan biosynthesis and metabolism	15167	18593	18415
-	-	-	General function prediction only	832184	996235	966207
-	-	-	Bacterial toxins	20308	24346	23548
-	-	-	Chromosome	266739	319070	315159
-	-	-	G protein-coupled receptors	6	2	2
-	-	-	Function unknown	350145	419306	407864
-	-	-	Fatty acid elongation in mitochondria	47	49	55
-	-	-	Energy metabolism	196839	239702	231084
-	-	-	Cytochrome P450	63	50	51
-	-	-	Electron transfer carriers	8852	11455	10806
-	-	-	Cytoskeleton proteins	49558	59771	58135
-	-	-	DNA replication proteins	177728	213244	209896
-	-	-	DNA repair and recombination proteins	531789	633110	624837
-	-	-	Ion channels	4208	4592	4785
-	-	-	Lipid biosynthesis proteins	199503	234853	230682
-	-	-	Lipid metabolism	27228	32305	31295
-	-	-	Lipopolysaccharide biosynthesis proteins	108721	134839	131025
-	-	-	Sesquiterpenoid biosynthesis	75	61	52
-	-	-	Secretion system	388993	472190	464257
-	-	-	Ribosome Biogenesis	239180	288002	284631
-	-	-	Restriction enzyme	26617	34510	33338
-	-	-	Replication, recombination and repair proteins	173477	210202	203785
-	-	-	Biosynthesis and biodegradation of secondary metabolites	11214	12895	12601
-	-	-	Protein kinases	104810	125000	122863
-	-	-	Protein folding and associated processing	192648	235869	226766
-	-	-	Prenyltransferases	81222	98155	95629
-	-	-	Pores ion channels	96215	112823	113415
-	-	-	Photosynthesis proteins	76516	94482	90720
-	-	-	Butirosin and neomycin biosynthesis	13487	16236	15219
-	-	-	CAM ligands	2	5	4
-	-	-	Parkinson's disease	9307	9375	10333
-	-	-	Others	205123	241360	234603
-	-	-	Other transporters	49646	60270	59080
-	-	-	Other ion-coupled transporters	199255	239526	232563
-	-	-	Nucleotide metabolism	9239	11894	11496
-	-	-	Carbohydrate metabolism	31291	39172	35215
-	-	-	Metabolism of cofactors and vitamins	40128	48088	46578
-	-	-	Membrane and intracellular structural molecules	142573	167201	166973
-	-	-	1,1,1-Trichloro-2,2-bis(4-chlorophenyl)ethane (DDT) degradation	133	261	217
